# Supplementary material for: Precision and accuracy of FEV1 measurements from the Vitalograph copd-6 mini-spirometer in a healthy Ugandan population
Source: PLoS One. 2021 Jun 28;16(6):e0253319. doi: 10.1371/journal.pone.0253319 (PMC8238209; doi:10.1371/journal.pone.0253319)
Supplement: S4 File — (XLSX) [file pone.0253319.s004.xlsx]

## Sheet: participant_codebook
Each line in the sheet 'participant_data' represents one participant.
Variable	Description
copd6_device	Device ID of the copd-6 unit used for testing
copd6_fev1	FEV1 measured by the copd-6 (L)
copd6_fev6	FEV6 measured by the copd-6 (L)
microdl_device	Device ID of the MicroDL unit used for testing
microdl_fev1	FEV1 measured by the MicroDL (L)
microdl_fev1_first3	FEV1 measured by the MicroDL, based on the first three blows only (L)
microdl_fvc	FEV6 measured by the MicroDL (L)
copd6_before_microdl	Binary variable. 1 if participant was tested with the copd-6 first, 0 if the participant was tested with the MicroDL first.
microdl_fvc_equals_fev6	Binary variable. 1 if the spirograms show that the FVC recorded by the MicroDL is the same as the FEV6 recorded by the MicroDL. 0 otherwise.
repeatable	Binary variable. 1 if both copd-6 and MicroDL results were repeatable, otherwise 0. For the copd-6, the difference between the best and second-best values of FEV1 and FEV6 had to be < 0.25 L. For the MicroDL, we used the same cut-offs, but for FVC instead of FEV6.
repeatable_first3	Binary variable. 1 if both copd-6 and MicroDL results were repeatable, otherwise 0. The cutoffs used were the same as for the variable repeatable_loose, but for the MicroDL the assessment was based on only the first three blows.
repeatable_strict	Binary variable. 1 if both copd-6 and MicroDL results were highly repeatable, otherwise 0. For the copd-6, the difference between the best and second-best values of FEV1 and FEV6 had to be < 0.15 L (< 0.10 L if the best FEV6 was < 1.00 L). For the MicroDL, we used the same cut-offs, but for FVC instead of FEV6.

## Sheet: participant_data
copd6_device	copd6_fev1	copd6_fev6	microdl_device	microdl_fev1	microdl_fev1_first3	microdl_fvc	copd6_before_microdl	microdl_fvc_equals_fev6	repeatable	repeatable_first3	repeatable_strict
1	3.94	4.57	2	3.87	3.87	4.73	0	0	1	1	0
1	2.02	3.13	3	2.68	2.33	3.22	1	0	1	1	0
2	1.55	1.66	1	1.54	1.46	1.61	0	1	1	1	1
2	3.60	4.59	1	3.55	3.55	4.68	0	0	1	1	1
2	4.17	4.62	1	4.16	4.16	5.27	0	0	1	1	0
2	1.55	1.75	1	1.71	1.71	1.91	1	0	1	1	1
2	1.72	2.38	1	1.68	1.68	2.75	1	0	1	1	1
2	2.18	2.42	1	2.09	1.98	2.65	1	0	1	0	1
2	1.05	1.24	2	0.91	0.80	1.22	0	0	1	1	0
2	1.11	1.30	2	1.50	1.50	2.10	0	0	1	1	1
2	1.40	1.59	2	1.56	1.50	2.10	0	0	1	0	1
2	1.46	1.58	2	1.49	1.44	1.79	0	0	1	1	1
2	1.77	1.90	2	1.92	1.84	2.32	0	0	1	1	1
2	1.82	2.47	2	1.74	1.74	2.53	0	0	1	1	1
2	1.98	2.26	2	2.08	2.05	2.59	0	0	1	1	1
2	2.02	2.65	2	1.96	1.87	2.70	0	0	1	1	1
2	2.13	2.20	2	2.08	2.08	2.29	0	0	1	1	1
2	2.15	3.06	2	2.32	2.32	3.32	0	0	1	1	0
2	2.16	2.31	2	2.11	2.07	2.49	0	0	1	1	1
2	2.19	2.68	2	2.04	< 2 acceptable curves	2.62	0	0	1		0
2	2.35	2.73	2	2.38	2.28	3.12	0	0	1	1	1
2	2.50	2.84	2	2.47	2.47	3.08	0	0	1	1	1
2	2.50	2.77	2	2.58	2.58	3.02	0	0	1	0	0
2	2.52	2.77	2	2.35	2.27	2.89	0	0	1	1	0
2	2.55	2.78	2	2.47	2.41	2.82	0	0	1	1	1
2	2.58	2.97	2	2.45	2.45	3.48	0	0	1	1	0
2	2.59	2.82	2	2.47	2.47	2.89	0	0	1	1	1
2	2.63	2.94	2	2.55	2.55	3.19	0	0	1	1	1
2	2.67	3.33	2	2.63	2.63	3.49	0	0	1	1	1
2	2.71	2.90	2	2.67	2.67	3.05	0	0	1	1	1
2	2.74	3.40	2	2.57	2.31	3.58	0	0	0	1	0
2	2.74	3.18	2	2.76	2.76	3.49	0	0	1	1	1
2	2.97	3.44	2	3.08	< 2 acceptable curves	3.69	0	0	1		0
2	3.03	3.37	2	2.95	2.94	3.48	0	0	1	1	1
2	3.06	3.42	2	2.97	2.85	3.47	0	0	1	0	1
2	3.09	3.42	2	3.06	2.98	3.84	0	0	1	1	0
2	3.25	3.63	2	3.28	3.28	3.90	0	0	1	1	1
2	3.28	3.71	2	3.27	3.27	3.99	0	0	1	0	1
2	3.53	4.26	2	3.68	< 2 acceptable curves	4.99	0	0	1		1
2	3.55	4.21	2	3.49	3.37	4.16	0	0	1	0	1
2	3.72	3.95	2	3.61	3.61	4.05	0	0	1	1	0
2	1.12	1.14	2	1.27	1.27	1.44	1	0	1	1	1
2	1.41	1.50	2	1.52	< 2 acceptable curves	1.85	1	0	1		1
2	1.67	1.83	2	1.60	1.60	2.00	1	0	1	1	1
2	1.71	1.82	2	1.62	1.62	1.91	1	0	1	1	1
2	1.81	2.10	2	1.70	1.70	2.33	1	0	1	1	1
2	1.83	2.16	2	1.89	1.89	2.76	1	0	1	1	0
2	1.90	2.07	2	1.95	1.95	2.35	1	0	1	1	1
2	1.91	2.20	2	1.72	1.60	2.30	1	0	1	0	1
2	2.06	2.32	2	1.98	1.98	2.29	1	0	1	1	1
2	2.08	2.26	2	1.94	1.94	2.32	1	0	1	1	0
2	2.16	2.48	2	2.12	2.06	2.72	1	0	1	1	1
2	2.17	2.48	2	2.07	2.05	2.61	1	0	1	1	0
2	2.24	2.41	2	2.22	2.22	2.64	1	0	1	1	1
2	2.27	2.78	2	1.93	1.48	2.54	1	0	1	1	1
2	2.31	2.44	2	2.46	2.46	2.72	1	0	1	1	0
2	2.36	3.10	2	2.20	< 2 acceptable curves	3.09	1	0	1		0
2	2.41	3.08	2	2.81	< 2 acceptable curves	3.22	1	0	1		1
2	2.63	2.84	2	2.55	2.55	2.89	1	0	1	1	1
2	2.66	3.03	2	2.54	2.46	3.20	1	0	1	1	1
2	2.69	3.06	2	2.61	2.59	3.10	1	0	1	1	0
2	2.80	3.51	2	2.47	2.47	3.52	1	0	1	1	0
2	2.89	3.34	2	2.84	2.75	3.63	1	0	1	1	0
2	2.94	3.31	2	2.79	2.79	3.39	1	0	1	1	1
2	3.58	3.86	2	3.38	3.38	3.87	1	0	1	1	1
2	3.59	3.96	2	3.48	3.48	3.95	1	0	1	1	1
2	3.89	4.46	2	3.72	3.70	4.64	1	0	1	1	1
2	4.51	5.06	2	4.26	4.26	5.12	1	0	1	1	1
2	4.79	5.47	2	4.56	4.48	5.62	1	0	1	0	1
2	1.22	1.27	3	1.28	1.28	1.63	0	0	1	1	1
2	1.41	1.62	3	1.46	1.46	1.96	0	0	1	0	1
2	1.56	1.82	3	2.04	< 2 acceptable curves	2.39	0	1	0		0
2	1.59	1.82	3	1.64	1.57	1.83	0	1	1	1	0
2	1.67	2.10	3	1.55	1.55	2.13	0	0	1	1	1
2	1.67	1.83	3	1.68	1.64	1.76	0	0	1	1	1
2	1.69	1.79	3	1.77	1.77	2.01	0	0	1	1	0
2	1.76	2.01	3	1.63	1.54	2.06	0	0	1	1	0
2	1.81	1.89	3	1.84	1.84	2.00	0	0	1	1	0
2	1.83	2.03	3	1.86	1.86	2.15	0	0	1	1	1
2	1.83	2.23	3	2.03	2.03	2.21	0	1	1	1	0
2	1.89	2.04	3	1.91	1.91	2.21	0	0	1	1	1
2	1.91	2.04	3	1.86	1.83	2.09	0	0	1	1	1
2	1.94	2.40	3	1.86	1.86	2.18	0	1	1	1	0
2	1.94	2.48	3	1.89	1.81	2.64	0	0	1	1	1
2	1.96	2.22	3	1.91	1.77	2.32	0	0	1	1	1
2	1.98	2.17	3	2.17	2.17	2.60	0	0	1	1	0
2	2.00	2.09	3	2.14	2.14	2.33	0	0	1	1	1
2	2.06	2.13	3	1.70	1.70	1.81	0	0	1	1	0
2	2.11	2.23	3	2.24	2.23	2.50	0	0	1	1	1
2	2.15	2.59	3	2.13	2.13	2.83	0	0	1	1	1
2	2.16	2.41	3	2.16	2.16	2.60	0	0	1	1	1
2	2.21	2.37	3	2.30	2.30	2.77	0	0	1	1	0
2	2.23	2.71	3	2.14	2.14	2.56	0	0	1	1	1
2	2.23	2.35	3	2.20	2.20	2.38	0	0	1	1	0
2	2.24	2.70	3	2.24	< 2 acceptable curves	2.90	0	0	1		0
2	2.30	2.61	3	2.36	2.36	2.76	0	0	1	1	1
2	2.35	2.52	3	2.23	2.19	2.60	0	0	1	1	1
2	2.36	2.43	3	2.15	2.15	2.40	0	0	1	1	1
2	2.38	2.79	3	2.38	2.34	3.02	0	0	1	1	1
2	2.39	2.68	3	2.33	2.31	2.87	0	0	1	1	1
2	2.49	2.59	3	2.45	2.45	2.66	0	0	1	1	1
2	2.59	3.09	3	2.53	2.42	3.03	0	1	1	1	1
2	2.62	2.86	3	2.41	< 2 acceptable curves	2.56	0	1	1		0
2	2.65	2.98	3	2.68	2.68	2.97	0	1	1	1	0
2	2.69	3.12	3	2.60	2.60	3.26	0	0	1	1	1
2	2.72	3.00	3	2.66	2.66	3.23	0	0	1	1	1
2	2.78	2.89	3	2.67	2.67	2.90	0	0	1	1	1
2	2.83	3.16	3	3.05	3.05	3.23	0	1	1	1	0
2	2.85	3.34	3	2.60	2.60	3.27	0	0	1	1	1
2	2.98	3.29	3	2.92	2.92	3.55	0	0	1	1	1
2	3.02	3.28	3	3.08	2.95	3.47	0	0	1	1	1
2	3.03	3.65	3	3.14	3.14	3.80	0	0	1	1	1
2	3.04	3.44	3	2.89	2.83	3.45	0	0	1	1	1
2	3.21	3.55	3	3.04	2.98	3.76	0	0	1	1	1
2	3.25	3.55	3	3.17	3.17	3.69	0	0	1	1	1
2	3.35	3.77	3	3.16	3.16	3.67	0	1	1	1	1
2	3.38	4.32	3	3.21	3.17	4.36	0	0	1	0	1
2	3.47	3.69	3	3.30	3.26	3.84	0	0	1	1	0
2	3.49	3.95	3	3.37	3.26	3.99	0	0	1	1	0
2	3.67	4.28	3	3.52	3.44	4.18	0	1	1	1	1
2	4.35	5.14	3	3.97	3.93	5.14	0	0	1	1	1
2	1.08	1.08	3	1.92	< 2 acceptable curves	Not measured due to problem with maneuvre	1	1	0		0
2	1.13	1.24	3	1.04	1.04	1.22	1	0	1	1	0
2	1.40	1.47	3	1.58	1.58	1.90	1	0	1	1	1
2	1.65	1.89	3	1.58	1.58	1.79	1	0	1	1	1
2	1.74	1.83	3	1.76	1.76	Not measured due to problem with maneuvre	1	1	1	1	1
2	1.75	1.76	3	1.70	1.64	1.74	1	1	1	1	1
2	1.78	1.82	3	1.74	1.74	1.90	1	1	1	1	0
2	1.81	2.06	3	1.75	1.73	2.23	1	0	1	1	0
2	1.87	2.17	3	1.79	1.75	2.32	1	0	1	1	1
2	1.87	2.19	3	1.84	1.84	2.33	1	0	1	1	0
2	1.89	2.13	3	1.84	1.84	2.23	1	0	1	1	1
2	1.90	2.01	3	1.78	1.78	1.98	1	0	1	1	1
2	1.90	1.99	3	1.86	1.84	2.15	1	0	1	1	1
2	1.96	2.50	3	2.06	2.06	2.81	1	0	1	1	0
2	1.97	2.45	3	1.84	1.81	2.29	1	0	1	1	1
2	2.00	2.13	3	2.06	2.06	2.47	1	0	1	1	1
2	2.09	2.55	3	2.18	2.18	2.60	1	1	1	1	0
2	2.11	2.44	3	2.14	2.06	2.57	1	0	1	1	1
2	2.13	2.53	3	2.13	2.09	2.82	1	0	1	1	1
2	2.14	3.14	3	2.18	2.09	3.46	1	0	1	0	1
2	2.22	2.35	3	2.27	2.27	2.33	1	1	1	1	1
2	2.27	2.65	3	2.07	1.95	2.73	1	0	1	1	1
2	2.28	2.49	3	2.39	2.29	2.50	1	1	1	1	0
2	2.31	2.49	3	2.24	2.24	2.66	1	0	1	1	1
2	2.38	2.66	3	2.26	2.26	2.89	1	0	1	1	1
2	2.39	2.62	3	2.30	2.30	2.60	1	0	1	1	1
2	2.45	2.85	3	2.37	2.37	3.23	1	0	1	1	1
2	2.58	3.01	3	2.46	2.40	3.13	1	0	1	1	0
2	2.58	3.01	3	2.66	2.59	3.30	1	0	1	1	1
2	2.62	2.95	3	2.61	2.58	3.10	1	0	1	1	0
2	2.67	2.91	3	2.66	2.66	3.06	1	0	1	1	1
2	2.76	3.04	3	2.68	2.68	3.31	1	0	1	1	1
2	2.76	3.24	3	2.70	2.60	3.30	1	0	1	1	0
2	2.77	2.91	3	2.52	2.52	2.90	1	0	1	0	0
2	2.78	3.00	3	2.68	2.67	2.93	1	1	1	1	1
2	2.81	2.98	3	2.69	2.36	2.96	1	0	1	0	1
2	2.90	3.43	3	2.86	2.86	3.76	1	0	1	1	1
2	3.00	3.32	3	2.88	2.86	3.04	1	1	1	0	1
2	3.06	3.41	3	3.45	3.42	4.00	1	0	1	1	0
2	3.07	3.21	3	2.90	2.90	2.95	1	1	1	1	1
2	3.08	3.25	3	2.82	2.82	3.28	1	0	1	1	0
2	3.08	3.60	3	2.99	2.99	3.67	1	0	1	1	1
2	3.10	4.39	3	2.87	2.86	4.03	1	0	1	1	1
2	3.13	3.44	3	3.12	3.12	3.79	1	0	1	1	0
2	3.15	3.46	3	3.08	3.06	3.77	1	0	1	1	1
2	3.16	3.62	3	3.04	2.90	3.61	1	0	1	1	1
2	3.22	3.25	3	3.15	3.15	3.28	1	1	1	1	1
2	3.36	3.72	3	3.19	3.14	3.50	1	1	1	1	1
2	3.37	4.06	3	3.19	3.11	4.23	1	0	1	1	1
2	3.43	3.78	3	3.39	3.39	4.05	1	0	1	1	1
2	3.47	4.05	3	3.14	3.11	3.97	1	0	1	1	1
2	3.48	4.05	3	3.31	3.31	4.02	1	0	1	1	1
2	3.56	4.11	3	3.52	3.52	3.95	1	1	1	1	0

## Sheet: calibration_check_codebook
Each line in the sheet 'calibration_check_data' represents one plunge of the 3L calibration syringe.
Variable	Description
day	Day of calibration check
device	Device ID of the copd-6 unit checked
speed	Speed of pushing the plunger of the calibration syringe. 0 = slow, 1 = medium, 2 = fast.
fev1	FEV1 reported
fev6	FEV6 reported

## Sheet: calibration_check_data
day	device	speed	fev1	fev6
1	2	0	1.12	2.98
1	2	0	1.12	2.98
1	2	0	1.29	2.98
1	2	1	2.31	3.01
1	2	1	2.45	3.08
1	2	1	2.53	3.09
1	2	2	3.14	3.21
1	2	2	3.14	3.14
1	2	2	3.17	3.18
2	1	0	0.52	2.53
2	1	0	0.59	2.94
2	1	0	1.00	2.94
2	1	1	2.41	3.02
2	1	1	2.82	3.04
2	1	1	3.07	3.13
2	1	2	3.06	3.06
2	1	2	3.08	3.08
2	1	2	3.08	3.08
2	2	0	0.67	3.00
2	2	0	0.71	3.02
2	2	0	0.78	2.95
2	2	1	1.34	3.08
2	2	1	2.01	3.13
2	2	1	2.23	3.02
2	2	2	3.06	3.06
2	2	2	3.06	3.06
2	2	2	3.08	3.08
3	1	0	0.61	2.56
3	1	0	0.73	3.02
3	1	0	0.74	3.01
3	1	1	1.11	2.92
3	1	1	1.79	3.03
3	1	1	1.88	3.02
3	1	2	2.89	2.89
3	1	2	3.06	3.06
3	1	2	3.09	3.09
3	2	0	0.45	2.99
3	2	0	0.59	2.56
3	2	0	0.61	3.00
3	2	1	2.37	3.08
3	2	1	2.39	3.01
3	2	1	2.86	3.09
3	2	2	3.11	3.11
3	2	2	3.12	3.12
3	2	2	3.13	3.13
4	1	0	0.92	2.96
4	1	0	0.92	3.00
4	1	0	0.92	2.93
4	1	0	1.15	2.95
4	1	1	2.83	3.09
4	1	1	3.02	3.02
4	1	1	3.03	3.06
4	1	2	3.05	3.05
4	1	2	3.07	3.07
4	1	2	3.13	3.13
4	2	0	0.59	3.01
4	2	0	0.60	2.95
4	2	0	0.66	3.00
4	2	1	2.18	3.03
4	2	1	2.61	2.96
4	2	1	2.72	3.04
4	2	2	3.06	3.06
4	2	2	3.07	3.07
4	2	2	3.12	3.12
5	1	0	0.83	2.97
5	1	0	0.84	3.04
5	1	0	0.93	3.02
5	1	1	2.69	2.99
5	1	1	2.76	3.06
5	1	1	3.00	3.08
5	1	1	3.05	3.11
5	1	2	3.07	3.07
5	1	2	3.10	3.10
5	1	2	3.10	3.10
5	2	0	0.68	2.96
5	2	0	0.70	2.98
5	2	0	0.84	2.95
5	2	1	1.39	1.49
5	2	1	2.99	3.00
5	2	1	3.03	3.09
5	2	1	3.05	3.11
5	2	2	3.15	3.15
5	2	2	3.17	3.20
5	2	2	3.18	3.18
6	1	0	0.55	3.02
6	1	0	0.57	2.97
6	1	0	0.67	3.05
6	1	1	2.42	3.05
6	1	1	2.76	3.05
6	1	1	3.06	3.08
6	1	2	3.05	3.05
6	1	2	3.07	3.07
6	1	2	3.12	3.12
6	2	0	0.46	2.53
6	2	0	0.56	2.99
6	2	0	0.59	2.99
6	2	1	2.06	3.11
6	2	1	2.14	3.03
6	2	1	2.97	3.03
6	2	2	3.09	3.09
6	2	2	3.09	3.09
6	2	2	3.11	3.11
7	1	0	0.76	3.01
7	1	0	0.77	3.01
7	1	0	0.81	3.00
7	1	1	2.36	3.03
7	1	1	2.44	2.98
7	1	1	2.99	3.04
7	1	2	3.11	3.11
7	1	2	3.11	3.11
7	1	2	3.12	3.12
7	2	0	0.65	2.94
7	2	0	0.84	2.98
7	2	0	0.93	2.99
7	2	1	2.15	3.03
7	2	1	2.40	2.98
7	2	1	2.46	3.05
7	2	2	3.05	3.09
7	2	2	3.05	3.11
7	2	2	3.12	3.12
8	1	0	0.72	3.04
8	1	0	0.91	2.89
8	1	0	0.91	2.93
8	1	1	2.31	3.00
8	1	1	2.45	3.06
8	1	1	3.00	3.01
8	1	2	3.07	3.07
8	1	2	3.09	3.09
8	1	2	3.14	3.14
8	2	0	0.61	2.97
8	2	0	0.71	3.01
8	2	0	0.78	2.98
8	2	1	2.89	2.99
8	2	1	3.02	3.02
8	2	1	3.02	3.02
8	2	2	3.04	3.04
8	2	2	3.04	3.04
8	2	2	3.11	3.11
9	1	0	0.65	2.98
9	1	0	1.07	2.98
9	1	0	1.16	2.96
9	1	1	2.75	3.08
9	1	1	3.04	3.04
9	1	1	3.07	3.09
9	1	2	3.10	3.10
9	1	2	3.13	3.13
9	1	2	3.19	3.21
9	2	0	0.93	2.86
9	2	0	0.97	2.87
9	2	0	1.04	2.89
9	2	1	3.00	3.00
9	2	1	3.03	3.09
9	2	1	3.04	3.04
9	2	2	3.09	3.09
9	2	2	3.09	3.09
9	2	2	3.11	3.11
10	1	0	0.69	2.95
10	1	0	0.93	2.93
10	1	0	1.04	3.01
10	1	1	2.42	3.03
10	1	1	2.45	3.02
10	1	1	2.84	2.99
10	1	2	3.08	3.08
10	1	2	3.13	3.13
10	1	2	3.16	3.16
10	2	0	1.14	2.88
10	2	0	1.15	2.86
10	2	0	1.21	2.90
10	2	1	2.97	3.04
10	2	1	2.97	3.06
10	2	1	3.00	3.00
10	2	2	3.07	3.07
10	2	2	3.09	3.09
10	2	2	3.13	3.13
11	1	0	0.67	3.06
11	1	0	0.93	1.95
11	1	0	0.96	2.90
11	1	1	2.87	3.04
11	1	1	2.93	3.06
11	1	1	2.97	2.97
11	1	1	3.04	3.04
11	1	2	3.11	3.11
11	1	2	3.14	3.14
11	1	2	3.16	3.16
11	2	0	0.85	2.92
11	2	0	1.13	2.88
11	2	0	1.16	2.89
11	2	1	2.83	3.06
11	2	1	3.00	3.06
11	2	1	3.03	3.04
11	2	2	3.03	3.03
11	2	2	3.08	3.08
11	2	2	3.16	3.16
12	1	0	0.80	3.02
12	1	0	0.84	2.94
12	1	0	0.92	2.98
12	1	1	2.97	2.98
12	1	1	3.02	3.05
12	1	1	3.05	3.05
12	1	2	3.07	3.07
12	1	2	3.16	3.16
12	1	2	3.17	3.17
12	2	0	0.85	2.90
12	2	0	0.88	2.87
12	2	0	1.07	2.86
12	2	1	2.93	2.97
12	2	1	3.03	3.10
12	2	1	3.03	3.03
12	2	2	3.07	3.07
12	2	2	3.13	3.13
12	2	2	3.16	3.16
13	1	0	0.66	2.93
13	1	0	1.10	2.93
13	1	0	1.17	2.94
13	1	1	2.40	3.02
13	1	1	2.83	3.07
13	1	1	3.02	3.02
13	1	2	3.09	3.09
13	1	2	3.09	3.09
13	1	2	3.15	3.15
13	2	0	0.73	2.89
13	2	0	0.79	2.92
13	2	0	1.08	2.89
13	2	1	2.97	3.03
13	2	1	2.97	2.97
13	2	1	3.04	3.14
13	2	2	3.05	3.05
13	2	2	3.10	3.10
13	2	2	3.10	3.10
14	1	0	0.66	3.04
14	1	0	0.69	2.98
14	1	0	0.77	3.03
14	1	1	1.24	2.91
14	1	1	1.90	3.15
14	1	1	1.99	3.11
14	1	2	3.10	3.10
14	1	2	3.11	3.11
14	1	2	3.11	3.13
14	2	0	0.65	2.90
14	2	0	0.77	2.92
14	2	0	0.86	2.94
14	2	1	2.23	3.00
14	2	1	2.33	3.00
14	2	1	2.35	3.00
14	2	2	3.07	3.07
14	2	2	3.10	3.11
14	2	2	3.15	3.15
15	1	0	0.63	3.02
15	1	0	0.84	3.00
15	1	0	1.01	2.99
15	1	1	2.06	3.06
15	1	1	2.34	3.08
15	1	1	2.60	3.03
15	1	2	3.09	3.09
15	1	2	3.09	3.09
15	1	2	3.17	3.19
15	2	0	0.84	2.92
15	2	0	0.86	2.88
15	2	0	0.90	2.84
15	2	1	2.88	2.93
15	2	1	2.88	3.00
15	2	1	2.91	2.93
15	2	2	3.05	3.05
15	2	2	3.11	3.11
15	2	2	3.14	3.14
16	2	0	0.97	2.87
16	2	0	1.09	2.88
16	2	0	1.14	2.87
16	2	1	2.70	2.98
16	2	1	2.78	2.97
16	2	1	3.02	3.02
16	2	2	3.03	3.10
16	2	2	3.09	3.09
16	2	2	3.14	3.14
17	1	0	0.93	2.94
17	1	0	1.12	2.94
17	1	0	1.17	2.89
17	1	1	2.77	3.04
17	1	1	2.98	2.98
17	1	1	3.02	3.02
17	1	2	3.11	3.16
17	1	2	3.13	3.13
17	1	2	3.14	3.14
17	2	0	0.85	2.93
17	2	0	0.89	2.94
17	2	0	0.93	2.87
17	2	1	2.12	3.01
17	2	1	2.19	2.97
17	2	1	2.90	2.93
17	2	2	3.06	3.06
17	2	2	3.10	3.10
17	2	2	3.12	3.12
18	1	0	0.81	2.92
18	1	0	0.93	2.91
18	1	0	1.17	2.88
18	1	1	2.35	2.99
18	1	1	2.40	3.02
18	1	1	2.97	3.06
18	1	2	3.10	3.10
18	1	2	3.12	3.12
18	1	2	3.17	3.20
18	2	0	0.85	2.85
18	2	0	1.00	2.85
18	2	0	1.03	2.91
18	2	1	2.32	2.95
18	2	1	2.67	2.95
18	2	1	2.95	3.00
18	2	2	3.06	3.08
18	2	2	3.08	3.08
18	2	2	3.14	3.14
